# Supplementary material for: A Compact Two-Dimensional Varifocal Scanning Imaging Device Actuated by Artificial Muscle Material
Source: Biomimetics (Basel). 2023 Mar 13;8(1):120. doi: 10.3390/biomimetics8010120 (PMC10046869; doi:10.3390/biomimetics8010120)
Supplement: Supplementary file 1 [file biomimetics-08-00120-s001.zip]

Archive with 1 entries (1 files):
- biomimetics-2214577-supplementary.mp4
